# Supplementary material for: No genetic causal association between iron status and osteoporosis: A two-sample Mendelian randomization
Source: Front Endocrinol (Lausanne). 2022 Dec 9;13:996244. doi: 10.3389/fendo.2022.996244 (PMC9780364; doi:10.3389/fendo.2022.996244)
Supplement: Supplementary file 2 [file DataSheet_2.xlsx]

## Sheet: Sheet1
Table S1. Detailed information of LD-independent SNPs (after clumping process) for exposure (serum ferritin) -osteoporosis
rsid	A1	A2	beta	eaf	N	SE	p_value	R2	F_statistic
rs10750215	T	G	0.0213	0.4199	246139	0.00386814	3.66e-08	0.000221023	54.414
rs10801913	A	G	0.0237	0.3004	246139	0.0037505	2.63e-10	0.000236089	58.124
rs10804630	C	T	-0.0335	0.1022	246139	0.00568121	3.71e-09	0.000205944	50.701
rs112985465	A	G	-0.0842	0.0118	246139	0.0151059	2.49e-08	0.000165341	40.7033
rs11634990	C	T	-0.0265	0.1708	246139	0.00461575	9.4e-09	0.000198916	48.9702
rs1233255	C	A	-0.0509	0.2031	246139	0.0042875	1.66e-32	0.000838647	206.595
rs12419620	G	T	-0.0312	0.1621	246139	0.00470814	3.43e-11	0.000264432	65.1038
rs1250244	G	C	-0.0247	0.3476	246139	0.00373037	3.56e-11	0.000276705	68.1263
rs12568930	C	T	0.0345	0.185	246139	0.00450475	1.88e-14	0.00035892	88.3752
rs1260326	T	C	0.0254	0.3414	246139	0.00358942	1.48e-12	0.000290123	71.4308
rs12807014	C	T	-0.0286	0.2431	246139	0.00391375	2.72e-13	0.000301013	74.1128
rs12916360	T	G	-0.027	0.1601	246139	0.00480963	1.98e-08	0.000196054	48.2657
rs1292045	C	T	-0.0415	0.4716	246139	0.00344116	1.72e-33	0.000858347	211.452
rs13253974	A	G	0.0244	0.3396	246139	0.00365665	2.51e-11	0.000267045	65.7472
rs143922167	A	G	0.1148	0.015	246139	0.0142449	7.69e-16	0.000389441	95.8931
rs144861591	T	C	0.1333	0.0671	246139	0.00682871	7.35e-85	0.00222458	548.772
rs149271440	C	A	0.1098	0.0097	246139	0.0195438	1.93e-08	0.000231618	57.0231
rs161044	T	C	0.0731	0.0415	246139	0.00806429	1.25e-19	0.000425114	104.681
rs17050272	A	G	0.0208	0.4169	246139	0.00353808	4.13e-09	0.000210345	51.7845
rs17112021	G	T	0.0244	0.2784	246139	0.00396631	7.66e-10	0.000239208	58.892
rs17476364	C	T	0.0431	0.0948	246139	0.00568919	3.57e-14	0.000318814	78.497
rs17676097	G	A	-0.0272	0.3577	246139	0.00362339	6.06e-14	0.000339958	83.7046
rs17707216	A	G	0.0387	0.0771	246139	0.00699803	3.2e-08	0.000213138	52.4723
rs1894692	G	A	0.1472	0.019	246139	0.0114996	1.63e-37	0.000807734	198.974
rs198851	T	G	0.0593	0.1247	246139	0.0050623	1.08e-31	0.000767649	189.092
rs199138	A	G	-0.1464	0.0815	246139	0.00642217	5.02e-115	0.00320885	792.358
rs2008598	G	A	-0.0205	0.3355	246139	0.00369744	2.95e-08	0.000187381	46.13
rs2084833	A	T	-0.0863	0.0311	246139	0.0104249	1.25e-16	0.000448839	110.526
rs24003	T	C	0.0308	0.3985	246139	0.00351797	2.04e-18	0.000454774	111.988
rs2523971	A	C	-0.0288	0.2472	246139	0.0038918	1.36e-13	0.000308705	76.0071
rs2529440	T	C	-0.0346	0.4503	246139	0.00349848	4.6e-23	0.000592666	145.963
rs2595582	A	G	-0.0195	0.4151	246139	0.00350931	2.75e-08	0.000184643	45.4559
rs281377	T	C	0.0293	0.3432	246139	0.00357109	2.31e-16	0.000387031	95.2995
rs28715334	T	G	0.025	0.2041	246139	0.00433735	8.22e-09	0.000203054	49.9892
rs2874209	A	G	-0.0198	0.4285	246139	0.00347976	1.27e-08	0.000192012	47.2702
rs2952290	G	A	0.0251	0.2129	246139	0.00419466	2.18e-09	0.000211146	51.9818
rs2954029	T	A	-0.0245	0.4905	246139	0.00345943	1.42e-12	0.000300017	73.8674
rs34523089	T	C	0.0686	0.1637	246139	0.00470122	3.16e-48	0.00128851	317.56
rs35107257	A	G	0.0431	0.0591	246139	0.00779903	3.27e-08	0.000206593	50.8607
rs36184164	G	T	0.0356	0.1398	246139	0.00518262	6.46e-12	0.000304815	75.0492
rs3747602	G	T	0.0213	0.3656	246139	0.00357177	2.47e-09	0.000210455	51.8116
rs45520632	C	T	0.1061	0.0491	246139	0.00808424	2.39e-39	0.00105118	259.007
rs4789111	T	C	0.0343	0.1454	246139	0.00483701	1.33e-12	0.000292379	71.9862
rs4808802	C	G	0.0275	0.2303	246139	0.00414953	3.42e-11	0.000268109	66.0092
rs4841429	G	A	0.0601	0.0791	246139	0.00642306	8.21e-21	0.000526221	129.591
rs4938939	A	G	0.0224	0.2915	246139	0.00377673	3.01e-09	0.000207255	51.0236
rs56206139	C	A	0.0455	0.0788	246139	0.00656118	4.07e-12	0.000300561	74.0015
rs604126	A	G	-0.0204	0.3129	246139	0.00371437	3.97e-08	0.000178943	44.0525
rs6059696	G	C	-0.0374	0.1683	246139	0.00468299	1.39e-15	0.000391583	96.4209
rs62074125	C	A	0.0212	0.2904	246139	0.00388354	4.79e-08	0.00018523	45.6005
rs62082141	C	T	-0.0383	0.1406	246139	0.0052303	2.43e-13	0.000354493	87.2849
rs6503858	T	C	-0.0507	0.0385	246139	0.00899567	1.74e-08	0.000190308	46.8506
rs6760824	A	C	0.0316	0.2436	246139	0.00392725	8.53e-16	0.000367987	90.6087
rs6822746	A	G	-0.0214	0.3134	246139	0.00367005	5.51e-09	0.000197088	48.5202
rs7068127	G	A	0.0197	0.4108	246139	0.00349225	1.69e-08	0.000187869	46.2503
rs708686	T	C	-0.0307	0.2304	246139	0.00401138	1.96e-14	0.000334237	82.2956
rs71372835	C	G	-0.0444	0.0971	246139	0.00613087	4.42e-13	0.000345665	85.1103
rs71537957	T	C	0.0228	0.2676	246139	0.00390043	5.05e-09	0.000203767	50.1649
rs72606621	A	G	0.0214	0.2642	246139	0.00388866	3.73e-08	0.000178053	43.8333
rs735831	G	T	0.0486	0.0535	246139	0.00769162	2.64e-10	0.000239209	58.8922
rs7596205	A	G	0.0843	0.1021	246139	0.00573107	5.62e-49	0.00130298	321.131
rs75965181	A	T	-0.1191	0.0283	246139	0.0112574	3.7e-26	0.000780139	192.171
rs7865362	T	C	0.0246	0.3458	246139	0.00361645	1.03e-11	0.000273801	67.4111
rs79364962	A	G	-0.054	0.1005	246139	0.00605312	4.62e-19	0.000527211	129.835
rs79694859	A	G	0.0501	0.0452	246139	0.00907352	3.36e-08	0.000216649	53.3368
rs855791	A	G	-0.0444	0.406	246139	0.00349687	6.14e-37	0.000950842	234.26
rs859788	G	A	-0.0188	0.4544	246139	0.00343888	4.58e-08	0.00017525	43.1431
rs9271441	T	C	0.0227	0.494	246139	0.00346209	5.5e-11	0.000257608	63.4232
rs9512463	T	C	0.0247	0.2237	246139	0.00416867	3.12e-09	0.000211894	52.1661
rs970079	G	A	-0.0199	0.4602	246139	0.00345363	8.31e-09	0.00019675	48.4371
rs9921222	C	T	0.0248	0.4287	246139	0.00348381	1.09e-12	0.000301267	74.1752
rs996347	C	T	0.0486	0.3408	246139	0.0036128	2.99e-41	0.00106125	261.491
Table S2. Detailed information of LD-independent SNPs (after clumping process) for exposure (serum ferritin)-osteoporosis fracture
rsid	A1	A2	beta	eaf	N	SE	p_value	R2	F_statistic
rs10750215	T	G	0.0213	0.4199	246139	0.00386814	3.66e-08	0.000221023	54.414
rs10801913	A	G	0.0237	0.3004	246139	0.0037505	2.63e-10	0.000236089	58.124
rs10804630	C	T	-0.0335	0.1022	246139	0.00568121	3.71e-09	0.000205944	50.701
rs112985465	A	G	-0.0842	0.0118	246139	0.0151059	2.49e-08	0.000165341	40.7033
rs11634990	C	T	-0.0265	0.1708	246139	0.00461575	9.4e-09	0.000198916	48.9702
rs1233255	C	A	-0.0509	0.2031	246139	0.0042875	1.66e-32	0.000838647	206.595
rs12419620	G	T	-0.0312	0.1621	246139	0.00470814	3.43e-11	0.000264432	65.1038
rs1250244	G	C	-0.0247	0.3476	246139	0.00373037	3.56e-11	0.000276705	68.1263
rs12568930	C	T	0.0345	0.185	246139	0.00450475	1.88e-14	0.00035892	88.3752
rs1260326	T	C	0.0254	0.3414	246139	0.00358942	1.48e-12	0.000290123	71.4308
rs12807014	C	T	-0.0286	0.2431	246139	0.00391375	2.72e-13	0.000301013	74.1128
rs12916360	T	G	-0.027	0.1601	246139	0.00480963	1.98e-08	0.000196054	48.2657
rs1292045	C	T	-0.0415	0.4716	246139	0.00344116	1.72e-33	0.000858347	211.452
rs13253974	A	G	0.0244	0.3396	246139	0.00365665	2.51e-11	0.000267045	65.7472
rs143922167	A	G	0.1148	0.015	246139	0.0142449	7.69e-16	0.000389441	95.8931
rs144861591	T	C	0.1333	0.0671	246139	0.00682871	7.35e-85	0.00222458	548.772
rs149271440	C	A	0.1098	0.0097	246139	0.0195438	1.93e-08	0.000231618	57.0231
rs161044	T	C	0.0731	0.0415	246139	0.00806429	1.25e-19	0.000425114	104.681
rs17050272	A	G	0.0208	0.4169	246139	0.00353808	4.13e-09	0.000210345	51.7845
rs17112021	G	T	0.0244	0.2784	246139	0.00396631	7.66e-10	0.000239208	58.892
rs17476364	C	T	0.0431	0.0948	246139	0.00568919	3.57e-14	0.000318814	78.497
rs17676097	G	A	-0.0272	0.3577	246139	0.00362339	6.06e-14	0.000339958	83.7046
rs17707216	A	G	0.0387	0.0771	246139	0.00699803	3.2e-08	0.000213138	52.4723
rs1894692	G	A	0.1472	0.019	246139	0.0114996	1.63e-37	0.000807734	198.974
rs198851	T	G	0.0593	0.1247	246139	0.0050623	1.08e-31	0.000767649	189.092
rs199138	A	G	-0.1464	0.0815	246139	0.00642217	5.02e-115	0.00320885	792.358
rs2008598	G	A	-0.0205	0.3355	246139	0.00369744	2.95e-08	0.000187381	46.13
rs2084833	A	T	-0.0863	0.0311	246139	0.0104249	1.25e-16	0.000448839	110.526
rs24003	T	C	0.0308	0.3985	246139	0.00351797	2.04e-18	0.000454774	111.988
rs2523971	A	C	-0.0288	0.2472	246139	0.0038918	1.36e-13	0.000308705	76.0071
rs2529440	T	C	-0.0346	0.4503	246139	0.00349848	4.6e-23	0.000592666	145.963
rs2595582	A	G	-0.0195	0.4151	246139	0.00350931	2.75e-08	0.000184643	45.4559
rs281377	T	C	0.0293	0.3432	246139	0.00357109	2.31e-16	0.000387031	95.2995
rs28715334	T	G	0.025	0.2041	246139	0.00433735	8.22e-09	0.000203054	49.9892
rs2874209	A	G	-0.0198	0.4285	246139	0.00347976	1.27e-08	0.000192012	47.2702
rs2952290	G	A	0.0251	0.2129	246139	0.00419466	2.18e-09	0.000211146	51.9818
rs2954029	T	A	-0.0245	0.4905	246139	0.00345943	1.42e-12	0.000300017	73.8674
rs34523089	T	C	0.0686	0.1637	246139	0.00470122	3.16e-48	0.00128851	317.56
rs35107257	A	G	0.0431	0.0591	246139	0.00779903	3.27e-08	0.000206593	50.8607
rs36184164	G	T	0.0356	0.1398	246139	0.00518262	6.46e-12	0.000304815	75.0492
rs3747602	G	T	0.0213	0.3656	246139	0.00357177	2.47e-09	0.000210455	51.8116
rs45520632	C	T	0.1061	0.0491	246139	0.00808424	2.39e-39	0.00105118	259.007
rs4789111	T	C	0.0343	0.1454	246139	0.00483701	1.33e-12	0.000292379	71.9862
rs4808802	C	G	0.0275	0.2303	246139	0.00414953	3.42e-11	0.000268109	66.0092
rs4841429	G	A	0.0601	0.0791	246139	0.00642306	8.21e-21	0.000526221	129.591
rs4938939	A	G	0.0224	0.2915	246139	0.00377673	3.01e-09	0.000207255	51.0236
rs56206139	C	A	0.0455	0.0788	246139	0.00656118	4.07e-12	0.000300561	74.0015
rs604126	A	G	-0.0204	0.3129	246139	0.00371437	3.97e-08	0.000178943	44.0525
rs6059696	G	C	-0.0374	0.1683	246139	0.00468299	1.39e-15	0.000391583	96.4209
rs62074125	C	A	0.0212	0.2904	246139	0.00388354	4.79e-08	0.00018523	45.6005
rs62082141	C	T	-0.0383	0.1406	246139	0.0052303	2.43e-13	0.000354493	87.2849
rs6503858	T	C	-0.0507	0.0385	246139	0.00899567	1.74e-08	0.000190308	46.8506
rs6760824	A	C	0.0316	0.2436	246139	0.00392725	8.53e-16	0.000367987	90.6087
rs6822746	A	G	-0.0214	0.3134	246139	0.00367005	5.51e-09	0.000197088	48.5202
rs7068127	G	A	0.0197	0.4108	246139	0.00349225	1.69e-08	0.000187869	46.2503
rs708686	T	C	-0.0307	0.2304	246139	0.00401138	1.96e-14	0.000334237	82.2956
rs71372835	C	G	-0.0444	0.0971	246139	0.00613087	4.42e-13	0.000345665	85.1103
rs71537957	T	C	0.0228	0.2676	246139	0.00390043	5.05e-09	0.000203767	50.1649
rs72606621	A	G	0.0214	0.2642	246139	0.00388866	3.73e-08	0.000178053	43.8333
rs735831	G	T	0.0486	0.0535	246139	0.00769162	2.64e-10	0.000239209	58.8922
rs7596205	A	G	0.0843	0.1021	246139	0.00573107	5.62e-49	0.00130298	321.131
rs75965181	A	T	-0.1191	0.0283	246139	0.0112574	3.7e-26	0.000780139	192.171
rs7865362	T	C	0.0246	0.3458	246139	0.00361645	1.03e-11	0.000273801	67.4111
rs79364962	A	G	-0.054	0.1005	246139	0.00605312	4.62e-19	0.000527211	129.835
rs79694859	A	G	0.0501	0.0452	246139	0.00907352	3.36e-08	0.000216649	53.3368
rs855791	A	G	-0.0444	0.406	246139	0.00349687	6.14e-37	0.000950842	234.26
rs859788	G	A	-0.0188	0.4544	246139	0.00343888	4.58e-08	0.00017525	43.1431
rs9271441	T	C	0.0227	0.494	246139	0.00346209	5.5e-11	0.000257608	63.4232
rs9512463	T	C	0.0247	0.2237	246139	0.00416867	3.12e-09	0.000211894	52.1661
rs970079	G	A	-0.0199	0.4602	246139	0.00345363	8.31e-09	0.00019675	48.4371
rs9921222	C	T	0.0248	0.4287	246139	0.00348381	1.09e-12	0.000301267	74.1752
rs996347	C	T	0.0486	0.3408	246139	0.0036128	2.99e-41	0.00106125	261.491
Table S3. Detailed information of LD-independent SNPs (after clumping process) for exposure (serum ferritin)-postmenopausal osteoporotic fracture
rsid	A1	A2	beta	eaf	N	SE	p_value	R2	F_statistic
rs10750215	T	G	0.0213	0.4199	246139	0.00386814	3.66e-08	0.000221023	54.414
rs10801913	A	G	0.0237	0.3004	246139	0.0037505	2.63e-10	0.000236089	58.124
rs10804630	C	T	-0.0335	0.1022	246139	0.00568121	3.71e-09	0.000205944	50.701
rs112985465	A	G	-0.0842	0.0118	246139	0.0151059	2.49e-08	0.000165341	40.7033
rs11634990	C	T	-0.0265	0.1708	246139	0.00461575	9.4e-09	0.000198916	48.9702
rs1233255	C	A	-0.0509	0.2031	246139	0.0042875	1.66e-32	0.000838647	206.595
rs12419620	G	T	-0.0312	0.1621	246139	0.00470814	3.43e-11	0.000264432	65.1038
rs1250244	G	C	-0.0247	0.3476	246139	0.00373037	3.56e-11	0.000276705	68.1263
rs12568930	C	T	0.0345	0.185	246139	0.00450475	1.88e-14	0.00035892	88.3752
rs1260326	T	C	0.0254	0.3414	246139	0.00358942	1.48e-12	0.000290123	71.4308
rs12807014	C	T	-0.0286	0.2431	246139	0.00391375	2.72e-13	0.000301013	74.1128
rs12916360	T	G	-0.027	0.1601	246139	0.00480963	1.98e-08	0.000196054	48.2657
rs1292045	C	T	-0.0415	0.4716	246139	0.00344116	1.72e-33	0.000858347	211.452
rs13253974	A	G	0.0244	0.3396	246139	0.00365665	2.51e-11	0.000267045	65.7472
rs143922167	A	G	0.1148	0.015	246139	0.0142449	7.69e-16	0.000389441	95.8931
rs144861591	T	C	0.1333	0.0671	246139	0.00682871	7.35e-85	0.00222458	548.772
rs149271440	C	A	0.1098	0.0097	246139	0.0195438	1.93e-08	0.000231618	57.0231
rs161044	T	C	0.0731	0.0415	246139	0.00806429	1.25e-19	0.000425114	104.681
rs17050272	A	G	0.0208	0.4169	246139	0.00353808	4.13e-09	0.000210345	51.7845
rs17112021	G	T	0.0244	0.2784	246139	0.00396631	7.66e-10	0.000239208	58.892
rs17476364	C	T	0.0431	0.0948	246139	0.00568919	3.57e-14	0.000318814	78.497
rs17676097	G	A	-0.0272	0.3577	246139	0.00362339	6.06e-14	0.000339958	83.7046
rs17707216	A	G	0.0387	0.0771	246139	0.00699803	3.2e-08	0.000213138	52.4723
rs1894692	G	A	0.1472	0.019	246139	0.0114996	1.63e-37	0.000807734	198.974
rs198851	T	G	0.0593	0.1247	246139	0.0050623	1.08e-31	0.000767649	189.092
rs199138	A	G	-0.1464	0.0815	246139	0.00642217	5.02e-115	0.00320885	792.358
rs2008598	G	A	-0.0205	0.3355	246139	0.00369744	2.95e-08	0.000187381	46.13
rs2084833	A	T	-0.0863	0.0311	246139	0.0104249	1.25e-16	0.000448839	110.526
rs24003	T	C	0.0308	0.3985	246139	0.00351797	2.04e-18	0.000454774	111.988
rs2523971	A	C	-0.0288	0.2472	246139	0.0038918	1.36e-13	0.000308705	76.0071
rs2529440	T	C	-0.0346	0.4503	246139	0.00349848	4.6e-23	0.000592666	145.963
rs2595582	A	G	-0.0195	0.4151	246139	0.00350931	2.75e-08	0.000184643	45.4559
rs281377	T	C	0.0293	0.3432	246139	0.00357109	2.31e-16	0.000387031	95.2995
rs28715334	T	G	0.025	0.2041	246139	0.00433735	8.22e-09	0.000203054	49.9892
rs2874209	A	G	-0.0198	0.4285	246139	0.00347976	1.27e-08	0.000192012	47.2702
rs2952290	G	A	0.0251	0.2129	246139	0.00419466	2.18e-09	0.000211146	51.9818
rs2954029	T	A	-0.0245	0.4905	246139	0.00345943	1.42e-12	0.000300017	73.8674
rs34523089	T	C	0.0686	0.1637	246139	0.00470122	3.16e-48	0.00128851	317.56
rs35107257	A	G	0.0431	0.0591	246139	0.00779903	3.27e-08	0.000206593	50.8607
rs36184164	G	T	0.0356	0.1398	246139	0.00518262	6.46e-12	0.000304815	75.0492
rs3747602	G	T	0.0213	0.3656	246139	0.00357177	2.47e-09	0.000210455	51.8116
rs45520632	C	T	0.1061	0.0491	246139	0.00808424	2.39e-39	0.00105118	259.007
rs4789111	T	C	0.0343	0.1454	246139	0.00483701	1.33e-12	0.000292379	71.9862
rs4808802	C	G	0.0275	0.2303	246139	0.00414953	3.42e-11	0.000268109	66.0092
rs4841429	G	A	0.0601	0.0791	246139	0.00642306	8.21e-21	0.000526221	129.591
rs4938939	A	G	0.0224	0.2915	246139	0.00377673	3.01e-09	0.000207255	51.0236
rs56206139	C	A	0.0455	0.0788	246139	0.00656118	4.07e-12	0.000300561	74.0015
rs604126	A	G	-0.0204	0.3129	246139	0.00371437	3.97e-08	0.000178943	44.0525
rs6059696	G	C	-0.0374	0.1683	246139	0.00468299	1.39e-15	0.000391583	96.4209
rs62074125	C	A	0.0212	0.2904	246139	0.00388354	4.79e-08	0.00018523	45.6005
rs62082141	C	T	-0.0383	0.1406	246139	0.0052303	2.43e-13	0.000354493	87.2849
rs6503858	T	C	-0.0507	0.0385	246139	0.00899567	1.74e-08	0.000190308	46.8506
rs6760824	A	C	0.0316	0.2436	246139	0.00392725	8.53e-16	0.000367987	90.6087
rs6822746	A	G	-0.0214	0.3134	246139	0.00367005	5.51e-09	0.000197088	48.5202
rs7068127	G	A	0.0197	0.4108	246139	0.00349225	1.69e-08	0.000187869	46.2503
rs708686	T	C	-0.0307	0.2304	246139	0.00401138	1.96e-14	0.000334237	82.2956
rs71372835	C	G	-0.0444	0.0971	246139	0.00613087	4.42e-13	0.000345665	85.1103
rs71537957	T	C	0.0228	0.2676	246139	0.00390043	5.05e-09	0.000203767	50.1649
rs72606621	A	G	0.0214	0.2642	246139	0.00388866	3.73e-08	0.000178053	43.8333
rs735831	G	T	0.0486	0.0535	246139	0.00769162	2.64e-10	0.000239209	58.8922
rs7596205	A	G	0.0843	0.1021	246139	0.00573107	5.62e-49	0.00130298	321.131
rs75965181	A	T	-0.1191	0.0283	246139	0.0112574	3.7e-26	0.000780139	192.171
rs7865362	T	C	0.0246	0.3458	246139	0.00361645	1.03e-11	0.000273801	67.4111
rs79364962	A	G	-0.054	0.1005	246139	0.00605312	4.62e-19	0.000527211	129.835
rs79694859	A	G	0.0501	0.0452	246139	0.00907352	3.36e-08	0.000216649	53.3368
rs855791	A	G	-0.0444	0.406	246139	0.00349687	6.14e-37	0.000950842	234.26
rs859788	G	A	-0.0188	0.4544	246139	0.00343888	4.58e-08	0.00017525	43.1431
rs9271441	T	C	0.0227	0.494	246139	0.00346209	5.5e-11	0.000257608	63.4232
rs9512463	T	C	0.0247	0.2237	246139	0.00416867	3.12e-09	0.000211894	52.1661
rs970079	G	A	-0.0199	0.4602	246139	0.00345363	8.31e-09	0.00019675	48.4371
rs9921222	C	T	0.0248	0.4287	246139	0.00348381	1.09e-12	0.000301267	74.1752
rs996347	C	T	0.0486	0.3408	246139	0.0036128	2.99e-41	0.00106125	261.491
Table S4. Detailed information of LD-independent SNPs (after clumping process) for exposure (serum iron) - osteoporosis
rsid	A1	A2	beta	eaf	N	SE	p_value	R2	F_statistic
rs10421599	A	G	-0.0295	0.2051	163511	0.00487706	1.46e-09	0.000283761	46.4106
rs111400299	G	A	0.0888	0.0207	163511	0.0150838	3.93e-09	0.0003197	52.2905
rs113352426	T	C	0.0862	0.0347	163511	0.0107546	1.1e-15	0.000497779	81.4318
rs116009877	A	G	0.2599	0.0647	163511	0.00787512	1e-200	0.00817519	1347.73
rs116854298	T	C	-0.0649	0.0465	163511	0.00986206	4.68e-11	0.000373502	61.0938
rs116979562	A	G	0.0909	0.0376	163511	0.0104487	3.33e-18	0.000598	97.8369
rs11703148	T	C	0.0572	0.0447	163511	0.00903257	2.41e-10	0.000279428	45.7017
rs117753190	G	C	0.0727	0.0283	163511	0.0115751	3.37e-10	0.000290682	47.5429
rs12633819	G	A	0.0258	0.3879	163511	0.00415541	5.34e-10	0.000316091	51.7
rs12718598	C	T	0.0266	0.4286	163511	0.00402054	3.69e-11	0.000346566	56.6863
rs12975762	G	A	-0.0289	0.328	163511	0.00429439	1.7e-11	0.000368187	60.2241
rs13007705	T	C	0.0289	0.3745	163511	0.00410874	2.01e-12	0.000391295	64.0054
rs130606	A	C	0.072	0.4452	163511	0.00404622	7.81e-71	0.00256086	419.799
rs137956300	T	C	-0.0548	0.045	163511	0.0100161	4.47e-08	0.000258111	42.2144
rs1958078	A	C	-0.0321	0.133	163511	0.00575819	2.48e-08	0.000237635	38.8647
rs198851	T	G	0.1711	0.1247	163511	0.00585391	8.47e-188	0.00639077	1051.67
rs228907	A	G	-0.0412	0.2869	163511	0.00445619	2.34e-20	0.000694553	113.645
rs2516647	T	G	0.0326	0.3766	163511	0.00412276	2.63e-15	0.000499014	81.6339
rs3131875	T	C	0.0379	0.4885	163511	0.00399093	2.17e-21	0.000717825	117.455
rs3218295	T	C	-0.0489	0.1557	163511	0.00555794	1.39e-18	0.000628685	102.86
rs35851878	G	C	-0.0515	0.1032	163511	0.0069212	1e-13	0.00049093	80.3109
rs401775	C	T	0.0403	0.1375	163511	0.00556707	4.52e-13	0.000385214	63.0102
rs4712950	G	A	-0.047	0.1632	163511	0.00537131	2.13e-18	0.000603348	98.7123
rs4774514	T	C	-0.0491	0.0665	163511	0.00826757	2.87e-09	0.000299315	48.9554
rs4854760	G	A	0.053	0.2639	163511	0.00443097	5.67e-33	0.00109133	178.638
rs55641572	A	C	0.0726	0.0292	163511	0.0120133	1.51e-09	0.000298824	48.8751
rs563027675	G	C	-0.0718	0.0257	163511	0.0129743	3.13e-08	0.000258169	42.2239
rs6924948	G	A	-0.0619	0.0586	163511	0.0083722	1.43e-13	0.00042275	69.1526
rs72845052	G	C	-0.0507	0.1344	163511	0.00628185	6.98e-16	0.000598084	97.8507
rs7385804	C	A	-0.0572	0.3516	163511	0.00417353	9.42e-43	0.00149181	244.289
rs75078685	T	C	-0.0558	0.0833	163511	0.00756992	1.69e-13	0.000475522	77.7891
rs7837764	C	G	0.0223	0.4021	163511	0.00409022	4.98e-08	0.000239113	39.1064
rs877908	C	T	0.1194	0.4218	163511	0.00405116	6.38e-191	0.00695382	1144.97
rs9467711	C	A	-0.0589	0.077	163511	0.00696626	2.79e-17	0.00049312	80.6694
rs9468364	A	T	-0.0683	0.0529	163511	0.00937934	3.29e-13	0.000467437	76.4659
Table S5. Detailed information of LD-independent SNPs (after clumping process) for exposure (serum iron)-osteoporosis fracture
rsid	A1	A2	beta	eaf	N	SE	p_value	R2	F_statistic
rs10421599	A	G	-0.0295	0.2051	163511	0.00487706	1.46e-09	0.000283761	46.4106
rs111400299	G	A	0.0888	0.0207	163511	0.0150838	3.93e-09	0.0003197	52.2905
rs113352426	T	C	0.0862	0.0347	163511	0.0107546	1.1e-15	0.000497779	81.4318
rs116009877	A	G	0.2599	0.0647	163511	0.00787512	1e-200	0.00817519	1347.73
rs116854298	T	C	-0.0649	0.0465	163511	0.00986206	4.68e-11	0.000373502	61.0938
rs116979562	A	G	0.0909	0.0376	163511	0.0104487	3.33e-18	0.000598	97.8369
rs11703148	T	C	0.0572	0.0447	163511	0.00903257	2.41e-10	0.000279428	45.7017
rs117753190	G	C	0.0727	0.0283	163511	0.0115751	3.37e-10	0.000290682	47.5429
rs12633819	G	A	0.0258	0.3879	163511	0.00415541	5.34e-10	0.000316091	51.7
rs12718598	C	T	0.0266	0.4286	163511	0.00402054	3.69e-11	0.000346566	56.6863
rs12975762	G	A	-0.0289	0.328	163511	0.00429439	1.7e-11	0.000368187	60.2241
rs13007705	T	C	0.0289	0.3745	163511	0.00410874	2.01e-12	0.000391295	64.0054
rs130606	A	C	0.072	0.4452	163511	0.00404622	7.81e-71	0.00256086	419.799
rs137956300	T	C	-0.0548	0.045	163511	0.0100161	4.47e-08	0.000258111	42.2144
rs1958078	A	C	-0.0321	0.133	163511	0.00575819	2.48e-08	0.000237635	38.8647
rs198851	T	G	0.1711	0.1247	163511	0.00585391	8.47e-188	0.00639077	1051.67
rs228907	A	G	-0.0412	0.2869	163511	0.00445619	2.34e-20	0.000694553	113.645
rs2516647	T	G	0.0326	0.3766	163511	0.00412276	2.63e-15	0.000499014	81.6339
rs3131875	T	C	0.0379	0.4885	163511	0.00399093	2.17e-21	0.000717825	117.455
rs3218295	T	C	-0.0489	0.1557	163511	0.00555794	1.39e-18	0.000628685	102.86
rs35851878	G	C	-0.0515	0.1032	163511	0.0069212	1e-13	0.00049093	80.3109
rs401775	C	T	0.0403	0.1375	163511	0.00556707	4.52e-13	0.000385214	63.0102
rs4712950	G	A	-0.047	0.1632	163511	0.00537131	2.13e-18	0.000603348	98.7123
rs4774514	T	C	-0.0491	0.0665	163511	0.00826757	2.87e-09	0.000299315	48.9554
rs4854760	G	A	0.053	0.2639	163511	0.00443097	5.67e-33	0.00109133	178.638
rs55641572	A	C	0.0726	0.0292	163511	0.0120133	1.51e-09	0.000298824	48.8751
rs563027675	G	C	-0.0718	0.0257	163511	0.0129743	3.13e-08	0.000258169	42.2239
rs6924948	G	A	-0.0619	0.0586	163511	0.0083722	1.43e-13	0.00042275	69.1526
rs72845052	G	C	-0.0507	0.1344	163511	0.00628185	6.98e-16	0.000598084	97.8507
rs7385804	C	A	-0.0572	0.3516	163511	0.00417353	9.42e-43	0.00149181	244.289
rs75078685	T	C	-0.0558	0.0833	163511	0.00756992	1.69e-13	0.000475522	77.7891
rs7837764	C	G	0.0223	0.4021	163511	0.00409022	4.98e-08	0.000239113	39.1064
rs877908	C	T	0.1194	0.4218	163511	0.00405116	6.38e-191	0.00695382	1144.97
rs9467711	C	A	-0.0589	0.077	163511	0.00696626	2.79e-17	0.00049312	80.6694
rs9468364	A	T	-0.0683	0.0529	163511	0.00937934	3.29e-13	0.000467437	76.4659
Table S6. Detailed information of LD-independent SNPs (after clumping process) for exposure (serum iron)- postmenopausal osteoporotic fracture
rsid	A1	A2	beta	eaf	N	SE	p_value	R2	F_statistic
rs10421599	A	G	-0.0295	0.2051	163511	0.00487706	1.46e-09	0.000283761	46.4106
rs111400299	G	A	0.0888	0.0207	163511	0.0150838	3.93e-09	0.0003197	52.2905
rs113352426	T	C	0.0862	0.0347	163511	0.0107546	1.1e-15	0.000497779	81.4318
rs116009877	A	G	0.2599	0.0647	163511	0.00787512	1e-200	0.00817519	1347.73
rs116854298	T	C	-0.0649	0.0465	163511	0.00986206	4.68e-11	0.000373502	61.0938
rs116979562	A	G	0.0909	0.0376	163511	0.0104487	3.33e-18	0.000598	97.8369
rs11703148	T	C	0.0572	0.0447	163511	0.00903257	2.41e-10	0.000279428	45.7017
rs117753190	G	C	0.0727	0.0283	163511	0.0115751	3.37e-10	0.000290682	47.5429
rs12633819	G	A	0.0258	0.3879	163511	0.00415541	5.34e-10	0.000316091	51.7
rs12718598	C	T	0.0266	0.4286	163511	0.00402054	3.69e-11	0.000346566	56.6863
rs12975762	G	A	-0.0289	0.328	163511	0.00429439	1.7e-11	0.000368187	60.2241
rs13007705	T	C	0.0289	0.3745	163511	0.00410874	2.01e-12	0.000391295	64.0054
rs130606	A	C	0.072	0.4452	163511	0.00404622	7.81e-71	0.00256086	419.799
rs137956300	T	C	-0.0548	0.045	163511	0.0100161	4.47e-08	0.000258111	42.2144
rs1958078	A	C	-0.0321	0.133	163511	0.00575819	2.48e-08	0.000237635	38.8647
rs198851	T	G	0.1711	0.1247	163511	0.00585391	8.47e-188	0.00639077	1051.67
rs228907	A	G	-0.0412	0.2869	163511	0.00445619	2.34e-20	0.000694553	113.645
rs2516647	T	G	0.0326	0.3766	163511	0.00412276	2.63e-15	0.000499014	81.6339
rs3131875	T	C	0.0379	0.4885	163511	0.00399093	2.17e-21	0.000717825	117.455
rs3218295	T	C	-0.0489	0.1557	163511	0.00555794	1.39e-18	0.000628685	102.86
rs35851878	G	C	-0.0515	0.1032	163511	0.0069212	1e-13	0.00049093	80.3109
rs401775	C	T	0.0403	0.1375	163511	0.00556707	4.52e-13	0.000385214	63.0102
rs4712950	G	A	-0.047	0.1632	163511	0.00537131	2.13e-18	0.000603348	98.7123
rs4774514	T	C	-0.0491	0.0665	163511	0.00826757	2.87e-09	0.000299315	48.9554
rs4854760	G	A	0.053	0.2639	163511	0.00443097	5.67e-33	0.00109133	178.638
rs55641572	A	C	0.0726	0.0292	163511	0.0120133	1.51e-09	0.000298824	48.8751
rs563027675	G	C	-0.0718	0.0257	163511	0.0129743	3.13e-08	0.000258169	42.2239
rs6924948	G	A	-0.0619	0.0586	163511	0.0083722	1.43e-13	0.00042275	69.1526
rs72845052	G	C	-0.0507	0.1344	163511	0.00628185	6.98e-16	0.000598084	97.8507
rs7385804	C	A	-0.0572	0.3516	163511	0.00417353	9.42e-43	0.00149181	244.289
rs75078685	T	C	-0.0558	0.0833	163511	0.00756992	1.69e-13	0.000475522	77.7891
rs7837764	C	G	0.0223	0.4021	163511	0.00409022	4.98e-08	0.000239113	39.1064
rs877908	C	T	0.1194	0.4218	163511	0.00405116	6.38e-191	0.00695382	1144.97
rs9467711	C	A	-0.0589	0.077	163511	0.00696626	2.79e-17	0.00049312	80.6694
rs9468364	A	T	-0.0683	0.0529	163511	0.00937934	3.29e-13	0.000467437	76.4659
Table S7. Detailed information of LD-independent SNPs (after clumping process) for exposure (total iron-binding capacity)- osteoporosis
rsid	A1	A2	beta	eaf	N	SE	p_value	R2	F_statistic
rs11125072	A	T	0.0259	0.4578	135430	0.00468574	3.25e-08	0.000333016	45.1147
rs114662005	T	C	0.3273	0.0018	135430	0.0301399	1.8e-27	0.000384957	52.154
rs115902543	A	C	-0.1503	0.0283	135430	0.0157306	1.24e-21	0.00124241	168.467
rs116272812	C	T	-0.2414	0.1181	135430	0.00703277	1e-200	0.0121387	1664.13
rs116661630	T	C	0.1082	0.0238	135430	0.0161586	2.14e-11	0.000544002	73.7132
rs12976652	C	T	-0.0446	0.0979	135430	0.00748546	2.55e-09	0.000351348	47.599
rs13008704	C	T	-0.0369	0.4876	135430	0.00468642	3.44e-15	0.000680386	92.2061
rs1408281	T	C	0.0439	0.3937	135430	0.00471106	1.18e-20	0.000920051	124.715
rs143818550	G	A	0.1244	0.0116	135430	0.0204226	1.12e-09	0.000354864	48.0755
rs174547	C	T	0.0462	0.3883	135430	0.00480239	6.57e-22	0.00101396	137.458
rs17580	A	T	0.0762	0.0333	135430	0.0118312	1.19e-10	0.000373831	50.6462
rs17767742	G	C	0.0305	0.2828	135430	0.00508171	1.95e-09	0.000377354	51.1236
rs1799945	G	C	-0.1159	0.1246	135430	0.00674929	4.29e-66	0.00293036	398.02
rs1823184	G	T	0.04	0.2653	135430	0.00518036	1.15e-14	0.000623731	84.5233
rs199138	A	G	0.0807	0.0815	135430	0.00863981	9.59e-21	0.000975021	132.174
rs2236252	T	C	0.0359	0.1788	135430	0.00610195	4.02e-09	0.000378473	51.2753
rs2531805	T	C	-0.0419	0.4987	135430	0.00465332	2.17e-19	0.000877799	118.983
rs2690078	T	G	-0.0777	0.2785	135430	0.00516071	3.15e-51	0.00242624	329.38
rs3115630	T	C	-0.1714	0.0834	135430	0.0081684	9.32e-98	0.00449156	611.028
rs34317175	T	C	-0.0769	0.0495	135430	0.0126992	1.4e-09	0.000556468	75.4033
rs35570672	T	C	-0.0429	0.1877	135430	0.00578923	1.26e-13	0.00056121	76.0462
rs35769520	G	A	0.0264	0.4885	135430	0.00464716	1.34e-08	0.000348296	47.1854
rs372528809	C	G	-0.0906	0.0365	135430	0.0140162	1.02e-10	0.000577339	78.233
rs3811659	C	G	0.161	0.1405	135430	0.0063385	2.5e-142	0.00626043	853.178
rs3817524	T	C	-0.1774	0.4123	135430	0.00479317	1e-200	0.0152513	2097.44
rs3819406	G	C	0.0603	0.1281	135430	0.00691856	2.89e-18	0.000812233	110.088
rs41272329	T	C	0.1835	0.0107	135430	0.0246697	1.02e-13	0.000712876	96.6122
rs4148876	A	G	0.0613	0.0951	135430	0.00832131	1.75e-13	0.000646743	87.6439
rs4396827	C	T	0.0648	0.0385	135430	0.0117489	3.48e-08	0.000310878	42.1147
rs469882	C	A	-0.0367	0.2221	135430	0.00567893	1.03e-10	0.000465409	63.0587
rs4846335	A	C	0.0445	0.1105	135430	0.00749301	2.87e-09	0.000389277	52.7395
rs4854737	G	C	0.1444	0.4575	135430	0.00469265	1e-200	0.0103504	1416.39
rs494718	A	G	0.0379	0.1816	135430	0.00617452	8.35e-10	0.000426963	57.8474
rs58366507	T	A	0.0941	0.0276	135430	0.0137288	7.17e-12	0.000475295	64.3989
rs58383609	A	C	0.061	0.1245	135430	0.00686734	6.53e-19	0.000811176	109.945
rs59950280	A	G	0.0328	0.3195	135430	0.00500992	5.87e-11	0.000467818	63.3853
rs6025	T	C	-0.093	0.0188	135430	0.0165067	1.76e-08	0.000319089	43.2273
rs61747867	T	G	0.0455	0.2508	135430	0.00552495	1.79e-16	0.000777997	105.445
rs62183592	T	C	0.0496	0.077	135430	0.00897868	3.31e-08	0.000349692	47.3747
rs6773724	A	G	0.0669	0.2912	135430	0.00511056	3.73e-39	0.00184755	250.674
rs6806856	C	G	0.1227	0.0598	135430	0.00970483	1.22e-36	0.00169294	229.66
rs7297861	C	T	0.0479	0.0794	135430	0.00813988	3.99e-09	0.000335423	45.4409
rs7432894	C	T	-0.0377	0.2955	135430	0.00510467	1.52e-13	0.000591768	80.1894
rs75962798	C	T	0.0487	0.1475	135430	0.00685397	1.2e-12	0.00059645	80.8243
rs7624433	T	C	0.1506	0.0066	135430	0.0230646	6.6e-11	0.000297405	40.2889
rs76389676	A	G	0.0724	0.0984	135430	0.0086344	5.07e-17	0.000930071	126.075
rs77676924	A	G	-0.072	0.0583	135430	0.0107121	1.8e-11	0.000569215	77.1315
rs79675139	T	C	-0.16	0.0298	135430	0.0151724	5.33e-26	0.00148029	200.77
rs8177203	G	A	-0.2919	0.077	135430	0.00940604	1e-200	0.0121113	1660.32
rs855791	A	G	0.026	0.406	135430	0.00468588	2.88e-08	0.000326054	44.1712
rs9266526	A	C	0.0372	0.1924	135430	0.00594018	3.79e-10	0.000430048	58.2656
rs9389269	C	T	-0.0336	0.2792	135430	0.00518423	9.1e-11	0.0004544	61.5665
rs9852976	A	C	0.0357	0.2885	135430	0.00521219	7.42e-12	0.000523223	70.8962
rs9870647	C	A	0.0506	0.4391	135430	0.0047575	2.03e-26	0.00126119	171.016
rs9882128	T	C	-0.0479	0.4387	135430	0.0047411	5.35e-24	0.00112996	153.202
Table S8. Detailed information of LD-independent SNPs (after clumping process) for exposure (total iron-binding capacity)-osteoporosis fracture
rsid	A1	A2	beta	eaf	N	SE	p_value	R2	F_statistic
rs11125072	A	T	0.0259	0.4578	135430	0.00468574	3.25e-08	0.000333016	45.1147
rs114662005	T	C	0.3273	0.0018	135430	0.0301399	1.8e-27	0.000384957	52.154
rs115902543	A	C	-0.1503	0.0283	135430	0.0157306	1.24e-21	0.00124241	168.467
rs116272812	C	T	-0.2414	0.1181	135430	0.00703277	1e-200	0.0121387	1664.13
rs116661630	T	C	0.1082	0.0238	135430	0.0161586	2.14e-11	0.000544002	73.7132
rs12976652	C	T	-0.0446	0.0979	135430	0.00748546	2.55e-09	0.000351348	47.599
rs13008704	C	T	-0.0369	0.4876	135430	0.00468642	3.44e-15	0.000680386	92.2061
rs1408281	T	C	0.0439	0.3937	135430	0.00471106	1.18e-20	0.000920051	124.715
rs143818550	G	A	0.1244	0.0116	135430	0.0204226	1.12e-09	0.000354864	48.0755
rs174547	C	T	0.0462	0.3883	135430	0.00480239	6.57e-22	0.00101396	137.458
rs17580	A	T	0.0762	0.0333	135430	0.0118312	1.19e-10	0.000373831	50.6462
rs17767742	G	C	0.0305	0.2828	135430	0.00508171	1.95e-09	0.000377354	51.1236
rs1799945	G	C	-0.1159	0.1246	135430	0.00674929	4.29e-66	0.00293036	398.02
rs1823184	G	T	0.04	0.2653	135430	0.00518036	1.15e-14	0.000623731	84.5233
rs199138	A	G	0.0807	0.0815	135430	0.00863981	9.59e-21	0.000975021	132.174
rs2236252	T	C	0.0359	0.1788	135430	0.00610195	4.02e-09	0.000378473	51.2753
rs2531805	T	C	-0.0419	0.4987	135430	0.00465332	2.17e-19	0.000877799	118.983
rs2690078	T	G	-0.0777	0.2785	135430	0.00516071	3.15e-51	0.00242624	329.38
rs3115630	T	C	-0.1714	0.0834	135430	0.0081684	9.32e-98	0.00449156	611.028
rs34317175	T	C	-0.0769	0.0495	135430	0.0126992	1.4e-09	0.000556468	75.4033
rs35570672	T	C	-0.0429	0.1877	135430	0.00578923	1.26e-13	0.00056121	76.0462
rs35769520	G	A	0.0264	0.4885	135430	0.00464716	1.34e-08	0.000348296	47.1854
rs372528809	C	G	-0.0906	0.0365	135430	0.0140162	1.02e-10	0.000577339	78.233
rs3811659	C	G	0.161	0.1405	135430	0.0063385	2.5e-142	0.00626043	853.178
rs3817524	T	C	-0.1774	0.4123	135430	0.00479317	1e-200	0.0152513	2097.44
rs3819406	G	C	0.0603	0.1281	135430	0.00691856	2.89e-18	0.000812233	110.088
rs41272329	T	C	0.1835	0.0107	135430	0.0246697	1.02e-13	0.000712876	96.6122
rs4148876	A	G	0.0613	0.0951	135430	0.00832131	1.75e-13	0.000646743	87.6439
rs4396827	C	T	0.0648	0.0385	135430	0.0117489	3.48e-08	0.000310878	42.1147
rs469882	C	A	-0.0367	0.2221	135430	0.00567893	1.03e-10	0.000465409	63.0587
rs4846335	A	C	0.0445	0.1105	135430	0.00749301	2.87e-09	0.000389277	52.7395
rs4854737	G	C	0.1444	0.4575	135430	0.00469265	1e-200	0.0103504	1416.39
rs494718	A	G	0.0379	0.1816	135430	0.00617452	8.35e-10	0.000426963	57.8474
rs58366507	T	A	0.0941	0.0276	135430	0.0137288	7.17e-12	0.000475295	64.3989
rs58383609	A	C	0.061	0.1245	135430	0.00686734	6.53e-19	0.000811176	109.945
rs59950280	A	G	0.0328	0.3195	135430	0.00500992	5.87e-11	0.000467818	63.3853
rs6025	T	C	-0.093	0.0188	135430	0.0165067	1.76e-08	0.000319089	43.2273
rs61747867	T	G	0.0455	0.2508	135430	0.00552495	1.79e-16	0.000777997	105.445
rs62183592	T	C	0.0496	0.077	135430	0.00897868	3.31e-08	0.000349692	47.3747
rs6773724	A	G	0.0669	0.2912	135430	0.00511056	3.73e-39	0.00184755	250.674
rs6806856	C	G	0.1227	0.0598	135430	0.00970483	1.22e-36	0.00169294	229.66
rs7297861	C	T	0.0479	0.0794	135430	0.00813988	3.99e-09	0.000335423	45.4409
rs7432894	C	T	-0.0377	0.2955	135430	0.00510467	1.52e-13	0.000591768	80.1894
rs75962798	C	T	0.0487	0.1475	135430	0.00685397	1.2e-12	0.00059645	80.8243
rs7624433	T	C	0.1506	0.0066	135430	0.0230646	6.6e-11	0.000297405	40.2889
rs76389676	A	G	0.0724	0.0984	135430	0.0086344	5.07e-17	0.000930071	126.075
rs77676924	A	G	-0.072	0.0583	135430	0.0107121	1.8e-11	0.000569215	77.1315
rs79675139	T	C	-0.16	0.0298	135430	0.0151724	5.33e-26	0.00148029	200.77
rs8177203	G	A	-0.2919	0.077	135430	0.00940604	1e-200	0.0121113	1660.32
rs855791	A	G	0.026	0.406	135430	0.00468588	2.88e-08	0.000326054	44.1712
rs9266526	A	C	0.0372	0.1924	135430	0.00594018	3.79e-10	0.000430048	58.2656
rs9389269	C	T	-0.0336	0.2792	135430	0.00518423	9.1e-11	0.0004544	61.5665
rs9852976	A	C	0.0357	0.2885	135430	0.00521219	7.42e-12	0.000523223	70.8962
rs9870647	C	A	0.0506	0.4391	135430	0.0047575	2.03e-26	0.00126119	171.016
rs9882128	T	C	-0.0479	0.4387	135430	0.0047411	5.35e-24	0.00112996	153.202
Table S9. Detailed information of LD-independent SNPs (after clumping process) for exposure (total iron-binding capacity)- postmenopausal osteoporotic fracture
rsid	A1	A2	beta	eaf	N	SE	p_value	R2	F_statistic
rs11125072	A	T	0.0259	0.4578	135430	0.00468574	3.25e-08	0.000333016	45.1147
rs114662005	T	C	0.3273	0.0018	135430	0.0301399	1.8e-27	0.000384957	52.154
rs115902543	A	C	-0.1503	0.0283	135430	0.0157306	1.24e-21	0.00124241	168.467
rs116272812	C	T	-0.2414	0.1181	135430	0.00703277	1e-200	0.0121387	1664.13
rs116661630	T	C	0.1082	0.0238	135430	0.0161586	2.14e-11	0.000544002	73.7132
rs12976652	C	T	-0.0446	0.0979	135430	0.00748546	2.55e-09	0.000351348	47.599
rs13008704	C	T	-0.0369	0.4876	135430	0.00468642	3.44e-15	0.000680386	92.2061
rs1408281	T	C	0.0439	0.3937	135430	0.00471106	1.18e-20	0.000920051	124.715
rs143818550	G	A	0.1244	0.0116	135430	0.0204226	1.12e-09	0.000354864	48.0755
rs174547	C	T	0.0462	0.3883	135430	0.00480239	6.57e-22	0.00101396	137.458
rs17580	A	T	0.0762	0.0333	135430	0.0118312	1.19e-10	0.000373831	50.6462
rs17767742	G	C	0.0305	0.2828	135430	0.00508171	1.95e-09	0.000377354	51.1236
rs1799945	G	C	-0.1159	0.1246	135430	0.00674929	4.29e-66	0.00293036	398.02
rs1823184	G	T	0.04	0.2653	135430	0.00518036	1.15e-14	0.000623731	84.5233
rs199138	A	G	0.0807	0.0815	135430	0.00863981	9.59e-21	0.000975021	132.174
rs2236252	T	C	0.0359	0.1788	135430	0.00610195	4.02e-09	0.000378473	51.2753
rs2531805	T	C	-0.0419	0.4987	135430	0.00465332	2.17e-19	0.000877799	118.983
rs2690078	T	G	-0.0777	0.2785	135430	0.00516071	3.15e-51	0.00242624	329.38
rs3115630	T	C	-0.1714	0.0834	135430	0.0081684	9.32e-98	0.00449156	611.028
rs34317175	T	C	-0.0769	0.0495	135430	0.0126992	1.4e-09	0.000556468	75.4033
rs35570672	T	C	-0.0429	0.1877	135430	0.00578923	1.26e-13	0.00056121	76.0462
rs35769520	G	A	0.0264	0.4885	135430	0.00464716	1.34e-08	0.000348296	47.1854
rs372528809	C	G	-0.0906	0.0365	135430	0.0140162	1.02e-10	0.000577339	78.233
rs3811659	C	G	0.161	0.1405	135430	0.0063385	2.5e-142	0.00626043	853.178
rs3817524	T	C	-0.1774	0.4123	135430	0.00479317	1e-200	0.0152513	2097.44
rs3819406	G	C	0.0603	0.1281	135430	0.00691856	2.89e-18	0.000812233	110.088
rs41272329	T	C	0.1835	0.0107	135430	0.0246697	1.02e-13	0.000712876	96.6122
rs4148876	A	G	0.0613	0.0951	135430	0.00832131	1.75e-13	0.000646743	87.6439
rs4396827	C	T	0.0648	0.0385	135430	0.0117489	3.48e-08	0.000310878	42.1147
rs469882	C	A	-0.0367	0.2221	135430	0.00567893	1.03e-10	0.000465409	63.0587
rs4846335	A	C	0.0445	0.1105	135430	0.00749301	2.87e-09	0.000389277	52.7395
rs4854737	G	C	0.1444	0.4575	135430	0.00469265	1e-200	0.0103504	1416.39
rs494718	A	G	0.0379	0.1816	135430	0.00617452	8.35e-10	0.000426963	57.8474
rs58366507	T	A	0.0941	0.0276	135430	0.0137288	7.17e-12	0.000475295	64.3989
rs58383609	A	C	0.061	0.1245	135430	0.00686734	6.53e-19	0.000811176	109.945
rs59950280	A	G	0.0328	0.3195	135430	0.00500992	5.87e-11	0.000467818	63.3853
rs6025	T	C	-0.093	0.0188	135430	0.0165067	1.76e-08	0.000319089	43.2273
rs61747867	T	G	0.0455	0.2508	135430	0.00552495	1.79e-16	0.000777997	105.445
rs62183592	T	C	0.0496	0.077	135430	0.00897868	3.31e-08	0.000349692	47.3747
rs6773724	A	G	0.0669	0.2912	135430	0.00511056	3.73e-39	0.00184755	250.674
rs6806856	C	G	0.1227	0.0598	135430	0.00970483	1.22e-36	0.00169294	229.66
rs7297861	C	T	0.0479	0.0794	135430	0.00813988	3.99e-09	0.000335423	45.4409
rs7432894	C	T	-0.0377	0.2955	135430	0.00510467	1.52e-13	0.000591768	80.1894
rs75962798	C	T	0.0487	0.1475	135430	0.00685397	1.2e-12	0.00059645	80.8243
rs7624433	T	C	0.1506	0.0066	135430	0.0230646	6.6e-11	0.000297405	40.2889
rs76389676	A	G	0.0724	0.0984	135430	0.0086344	5.07e-17	0.000930071	126.075
rs77676924	A	G	-0.072	0.0583	135430	0.0107121	1.8e-11	0.000569215	77.1315
rs79675139	T	C	-0.16	0.0298	135430	0.0151724	5.33e-26	0.00148029	200.77
rs8177203	G	A	-0.2919	0.077	135430	0.00940604	1e-200	0.0121113	1660.32
rs855791	A	G	0.026	0.406	135430	0.00468588	2.88e-08	0.000326054	44.1712
rs9266526	A	C	0.0372	0.1924	135430	0.00594018	3.79e-10	0.000430048	58.2656
rs9389269	C	T	-0.0336	0.2792	135430	0.00518423	9.1e-11	0.0004544	61.5665
rs9852976	A	C	0.0357	0.2885	135430	0.00521219	7.42e-12	0.000523223	70.8962
rs9870647	C	A	0.0506	0.4391	135430	0.0047575	2.03e-26	0.00126119	171.016
rs9882128	T	C	-0.0479	0.4387	135430	0.0047411	5.35e-24	0.00112996	153.202
Table S10. Detailed information of LD-independent SNPs (after clumping process) for exposure (transferrin saturation)- osteoporosis
rsid	A1	A2	beta	eaf	N	SE	p_value	R2	F_statistic
rs1014795	T	C	-0.1003	0.0341	131471	0.0117074	1.06e-17	0.000662702	87.1826
rs10421599	A	G	-0.03	0.2051	131471	0.00550146	4.95e-08	0.000293461	38.5924
rs111400299	G	A	0.0992	0.0207	131471	0.0173401	1.06e-08	0.000398969	52.473
rs112399511	C	T	0.1185	0.0162	131471	0.0190647	5.11e-10	0.000447598	58.8717
rs113012595	A	G	0.1419	0.0086	131471	0.0257895	3.75e-08	0.000343354	45.1559
rs113352426	T	C	0.113	0.0347	131471	0.0120911	9.13e-21	0.000855419	112.557
rs114786620	T	C	-0.0798	0.0372	131471	0.013811	7.56e-09	0.000456157	59.9979
rs114796104	T	G	0.2366	0.0364	131471	0.0119253	1.34e-87	0.00392697	518.31
rs116019440	A	T	-0.1026	0.0395	131471	0.0125187	2.49e-16	0.000798765	105.097
rs116272812	C	T	0.2459	0.1181	131471	0.00685708	1e-200	0.0125955	1677.04
rs116510165	A	G	-0.0642	0.0643	131471	0.00963822	2.72e-11	0.000495961	65.2359
rs116979562	A	G	0.0752	0.0376	131471	0.0117457	1.53e-10	0.000409269	53.8283
rs117576908	A	G	-0.1469	0.0139	131471	0.0215868	1.01e-11	0.000591574	77.8197
rs12208868	T	C	-0.0661	0.0388	131471	0.0112303	3.96e-09	0.000325896	42.8591
rs12478088	G	A	0.0263	0.3885	131471	0.00466721	1.75e-08	0.000328646	43.221
rs12633819	G	A	0.0285	0.3879	131471	0.00472794	1.66e-09	0.000385711	50.7286
rs12975762	G	A	-0.032	0.328	131471	0.00488696	5.83e-11	0.000451412	59.3735
rs13007705	T	C	0.0331	0.3745	131471	0.00465059	1.1e-12	0.000513293	67.5167
rs13200161	C	T	0.1649	0.026	131471	0.0137786	5.24e-33	0.00137722	181.312
rs149838918	T	C	0.0871	0.0351	131471	0.0136425	1.72e-10	0.000513873	67.5931
rs1799945	G	C	0.2127	0.1246	131471	0.00658428	1e-200	0.00986937	1310.45
rs1823184	G	T	-0.0347	0.2653	131471	0.00505192	6.48e-12	0.000469393	61.7396
rs2093380	C	A	0.0288	0.3309	131471	0.00486362	3.19e-09	0.000367285	48.3043
rs2690078	T	G	0.0759	0.2785	131471	0.005037	2.61e-51	0.00231513	305.074
rs28487964	A	T	-0.0692	0.037	131471	0.0124943	3.05e-08	0.000341248	44.8789
rs28986304	C	T	-0.0528	0.1007	131471	0.00728859	4.35e-13	0.000504931	66.4163
rs3130059	C	G	-0.0443	0.389	131471	0.00465418	1.76e-21	0.000932885	122.76
rs35851878	G	C	-0.0463	0.1032	131471	0.00791381	4.9e-09	0.000396796	52.1871
rs36117095	G	T	-0.0574	0.2435	131471	0.00539038	1.77e-26	0.00121384	159.776
rs3819406	G	C	-0.0572	0.1281	131471	0.00674602	2.27e-17	0.000730866	96.1565
rs387628	A	G	-0.0287	0.369	131471	0.00478892	2.06e-09	0.000383574	50.4475
rs437691	A	G	-0.0309	0.3101	131471	0.00506423	1.05e-09	0.00040854	53.7323
rs457565	A	G	0.0274	0.3032	131471	0.00483867	1.49e-08	0.000317226	41.7186
rs4713138	A	T	-0.0878	0.0531	131471	0.0107412	2.98e-16	0.000775207	101.995
rs4774514	T	C	-0.069	0.0665	131471	0.00946895	3.17e-13	0.000591104	77.7579
rs527248337	T	C	-0.1862	0.0056	131471	0.0309565	1.8e-09	0.000386134	50.7843
rs55641572	A	C	0.0865	0.0292	131471	0.0136949	2.68e-10	0.000424204	55.7934
rs556679	T	C	0.043	0.1	131471	0.00726229	3.2e-09	0.00033282	43.7701
rs58366507	T	A	-0.1086	0.0276	131471	0.0134072	5.49e-16	0.000633058	83.2803
rs62401093	A	T	-0.0553	0.1871	131471	0.00627294	1.19e-18	0.000930232	122.411
rs6592965	A	G	0.0262	0.4005	131471	0.00458355	1.09e-08	0.000329628	43.3502
rs72838865	A	C	0.1029	0.0339	131471	0.013053	3.19e-15	0.000693558	91.2446
rs7385804	C	A	-0.0618	0.3516	131471	0.00471381	2.87e-39	0.0017414	229.34
rs74338506	A	G	-0.085	0.0201	131471	0.0153176	2.87e-08	0.000284607	37.4277
rs75612754	A	G	-0.1101	0.0086	131471	0.019832	2.83e-08	0.000206705	27.181
rs7648210	A	G	0.0371	0.2444	131471	0.00529877	2.53e-12	0.00050836	66.8675
rs7774158	A	C	-0.0262	0.3236	131471	0.00479585	4.68e-08	0.0003005	39.5183
rs77827656	G	A	0.0885	0.0259	131471	0.0145489	1.18e-09	0.000395203	51.9774
rs7837764	C	G	0.0261	0.4021	131471	0.00461995	1.61e-08	0.000327547	43.0764
rs8177271	A	G	-0.0977	0.2701	131471	0.00494094	5.03e-87	0.00376363	496.67
rs9467711	C	A	-0.0865	0.077	131471	0.00772019	3.88e-29	0.00106354	139.972
Table S11. Detailed information of LD-independent SNPs (after clumping process) for exposure (transferrin saturation)- osteoporosis fracture
rsid	A1	A2	beta	eaf	N	SE	p_value	R2	F_statistic
rs1014795	T	C	-0.1003	0.0341	131471	0.0117074	1.06e-17	0.000662702	87.1826
rs10421599	A	G	-0.03	0.2051	131471	0.00550146	4.95e-08	0.000293461	38.5924
rs111400299	G	A	0.0992	0.0207	131471	0.0173401	1.06e-08	0.000398969	52.473
rs112399511	C	T	0.1185	0.0162	131471	0.0190647	5.11e-10	0.000447598	58.8717
rs113012595	A	G	0.1419	0.0086	131471	0.0257895	3.75e-08	0.000343354	45.1559
rs113352426	T	C	0.113	0.0347	131471	0.0120911	9.13e-21	0.000855419	112.557
rs114786620	T	C	-0.0798	0.0372	131471	0.013811	7.56e-09	0.000456157	59.9979
rs114796104	T	G	0.2366	0.0364	131471	0.0119253	1.34e-87	0.00392697	518.31
rs116019440	A	T	-0.1026	0.0395	131471	0.0125187	2.49e-16	0.000798765	105.097
rs116272812	C	T	0.2459	0.1181	131471	0.00685708	1e-200	0.0125955	1677.04
rs116510165	A	G	-0.0642	0.0643	131471	0.00963822	2.72e-11	0.000495961	65.2359
rs116979562	A	G	0.0752	0.0376	131471	0.0117457	1.53e-10	0.000409269	53.8283
rs117576908	A	G	-0.1469	0.0139	131471	0.0215868	1.01e-11	0.000591574	77.8197
rs12208868	T	C	-0.0661	0.0388	131471	0.0112303	3.96e-09	0.000325896	42.8591
rs12478088	G	A	0.0263	0.3885	131471	0.00466721	1.75e-08	0.000328646	43.221
rs12633819	G	A	0.0285	0.3879	131471	0.00472794	1.66e-09	0.000385711	50.7286
rs12975762	G	A	-0.032	0.328	131471	0.00488696	5.83e-11	0.000451412	59.3735
rs13007705	T	C	0.0331	0.3745	131471	0.00465059	1.1e-12	0.000513293	67.5167
rs13200161	C	T	0.1649	0.026	131471	0.0137786	5.24e-33	0.00137722	181.312
rs149838918	T	C	0.0871	0.0351	131471	0.0136425	1.72e-10	0.000513873	67.5931
rs1799945	G	C	0.2127	0.1246	131471	0.00658428	1e-200	0.00986937	1310.45
rs1823184	G	T	-0.0347	0.2653	131471	0.00505192	6.48e-12	0.000469393	61.7396
rs2093380	C	A	0.0288	0.3309	131471	0.00486362	3.19e-09	0.000367285	48.3043
rs2690078	T	G	0.0759	0.2785	131471	0.005037	2.61e-51	0.00231513	305.074
rs28487964	A	T	-0.0692	0.037	131471	0.0124943	3.05e-08	0.000341248	44.8789
rs28986304	C	T	-0.0528	0.1007	131471	0.00728859	4.35e-13	0.000504931	66.4163
rs3130059	C	G	-0.0443	0.389	131471	0.00465418	1.76e-21	0.000932885	122.76
rs35851878	G	C	-0.0463	0.1032	131471	0.00791381	4.9e-09	0.000396796	52.1871
rs36117095	G	T	-0.0574	0.2435	131471	0.00539038	1.77e-26	0.00121384	159.776
rs3819406	G	C	-0.0572	0.1281	131471	0.00674602	2.27e-17	0.000730866	96.1565
rs387628	A	G	-0.0287	0.369	131471	0.00478892	2.06e-09	0.000383574	50.4475
rs437691	A	G	-0.0309	0.3101	131471	0.00506423	1.05e-09	0.00040854	53.7323
rs457565	A	G	0.0274	0.3032	131471	0.00483867	1.49e-08	0.000317226	41.7186
rs4713138	A	T	-0.0878	0.0531	131471	0.0107412	2.98e-16	0.000775207	101.995
rs4774514	T	C	-0.069	0.0665	131471	0.00946895	3.17e-13	0.000591104	77.7579
rs527248337	T	C	-0.1862	0.0056	131471	0.0309565	1.8e-09	0.000386134	50.7843
rs55641572	A	C	0.0865	0.0292	131471	0.0136949	2.68e-10	0.000424204	55.7934
rs556679	T	C	0.043	0.1	131471	0.00726229	3.2e-09	0.00033282	43.7701
rs58366507	T	A	-0.1086	0.0276	131471	0.0134072	5.49e-16	0.000633058	83.2803
rs62401093	A	T	-0.0553	0.1871	131471	0.00627294	1.19e-18	0.000930232	122.411
rs6592965	A	G	0.0262	0.4005	131471	0.00458355	1.09e-08	0.000329628	43.3502
rs72838865	A	C	0.1029	0.0339	131471	0.013053	3.19e-15	0.000693558	91.2446
rs7385804	C	A	-0.0618	0.3516	131471	0.00471381	2.87e-39	0.0017414	229.34
rs74338506	A	G	-0.085	0.0201	131471	0.0153176	2.87e-08	0.000284607	37.4277
rs75612754	A	G	-0.1101	0.0086	131471	0.019832	2.83e-08	0.000206705	27.181
rs7648210	A	G	0.0371	0.2444	131471	0.00529877	2.53e-12	0.00050836	66.8675
rs7774158	A	C	-0.0262	0.3236	131471	0.00479585	4.68e-08	0.0003005	39.5183
rs77827656	G	A	0.0885	0.0259	131471	0.0145489	1.18e-09	0.000395203	51.9774
rs7837764	C	G	0.0261	0.4021	131471	0.00461995	1.61e-08	0.000327547	43.0764
rs8177271	A	G	-0.0977	0.2701	131471	0.00494094	5.03e-87	0.00376363	496.67
rs9467711	C	A	-0.0865	0.077	131471	0.00772019	3.88e-29	0.00106354	139.972
Table S12. Detailed information of LD-independent SNPs (after clumping process) for exposure (transferrin saturation)- postmenopausal osteoporotic fracture
rsid	A1	A2	beta	eaf	N	SE	p_value	R2	F_statistic
rs1014795	T	C	-0.1003	0.0341	131471	0.0117074	1.06e-17	0.000662702	87.1826
rs10421599	A	G	-0.03	0.2051	131471	0.00550146	4.95e-08	0.000293461	38.5924
rs111400299	G	A	0.0992	0.0207	131471	0.0173401	1.06e-08	0.000398969	52.473
rs112399511	C	T	0.1185	0.0162	131471	0.0190647	5.11e-10	0.000447598	58.8717
rs113012595	A	G	0.1419	0.0086	131471	0.0257895	3.75e-08	0.000343354	45.1559
rs113352426	T	C	0.113	0.0347	131471	0.0120911	9.13e-21	0.000855419	112.557
rs114786620	T	C	-0.0798	0.0372	131471	0.013811	7.56e-09	0.000456157	59.9979
rs114796104	T	G	0.2366	0.0364	131471	0.0119253	1.34e-87	0.00392697	518.31
rs116019440	A	T	-0.1026	0.0395	131471	0.0125187	2.49e-16	0.000798765	105.097
rs116272812	C	T	0.2459	0.1181	131471	0.00685708	1e-200	0.0125955	1677.04
rs116510165	A	G	-0.0642	0.0643	131471	0.00963822	2.72e-11	0.000495961	65.2359
rs116979562	A	G	0.0752	0.0376	131471	0.0117457	1.53e-10	0.000409269	53.8283
rs117576908	A	G	-0.1469	0.0139	131471	0.0215868	1.01e-11	0.000591574	77.8197
rs12208868	T	C	-0.0661	0.0388	131471	0.0112303	3.96e-09	0.000325896	42.8591
rs12478088	G	A	0.0263	0.3885	131471	0.00466721	1.75e-08	0.000328646	43.221
rs12633819	G	A	0.0285	0.3879	131471	0.00472794	1.66e-09	0.000385711	50.7286
rs12975762	G	A	-0.032	0.328	131471	0.00488696	5.83e-11	0.000451412	59.3735
rs13007705	T	C	0.0331	0.3745	131471	0.00465059	1.1e-12	0.000513293	67.5167
rs13200161	C	T	0.1649	0.026	131471	0.0137786	5.24e-33	0.00137722	181.312
rs149838918	T	C	0.0871	0.0351	131471	0.0136425	1.72e-10	0.000513873	67.5931
rs1799945	G	C	0.2127	0.1246	131471	0.00658428	1e-200	0.00986937	1310.45
rs1823184	G	T	-0.0347	0.2653	131471	0.00505192	6.48e-12	0.000469393	61.7396
rs2093380	C	A	0.0288	0.3309	131471	0.00486362	3.19e-09	0.000367285	48.3043
rs2690078	T	G	0.0759	0.2785	131471	0.005037	2.61e-51	0.00231513	305.074
rs28487964	A	T	-0.0692	0.037	131471	0.0124943	3.05e-08	0.000341248	44.8789
rs28986304	C	T	-0.0528	0.1007	131471	0.00728859	4.35e-13	0.000504931	66.4163
rs3130059	C	G	-0.0443	0.389	131471	0.00465418	1.76e-21	0.000932885	122.76
rs35851878	G	C	-0.0463	0.1032	131471	0.00791381	4.9e-09	0.000396796	52.1871
rs36117095	G	T	-0.0574	0.2435	131471	0.00539038	1.77e-26	0.00121384	159.776
rs3819406	G	C	-0.0572	0.1281	131471	0.00674602	2.27e-17	0.000730866	96.1565
rs387628	A	G	-0.0287	0.369	131471	0.00478892	2.06e-09	0.000383574	50.4475
rs437691	A	G	-0.0309	0.3101	131471	0.00506423	1.05e-09	0.00040854	53.7323
rs457565	A	G	0.0274	0.3032	131471	0.00483867	1.49e-08	0.000317226	41.7186
rs4713138	A	T	-0.0878	0.0531	131471	0.0107412	2.98e-16	0.000775207	101.995
rs4774514	T	C	-0.069	0.0665	131471	0.00946895	3.17e-13	0.000591104	77.7579
rs527248337	T	C	-0.1862	0.0056	131471	0.0309565	1.8e-09	0.000386134	50.7843
rs55641572	A	C	0.0865	0.0292	131471	0.0136949	2.68e-10	0.000424204	55.7934
rs556679	T	C	0.043	0.1	131471	0.00726229	3.2e-09	0.00033282	43.7701
rs58366507	T	A	-0.1086	0.0276	131471	0.0134072	5.49e-16	0.000633058	83.2803
rs62401093	A	T	-0.0553	0.1871	131471	0.00627294	1.19e-18	0.000930232	122.411
rs6592965	A	G	0.0262	0.4005	131471	0.00458355	1.09e-08	0.000329628	43.3502
rs72838865	A	C	0.1029	0.0339	131471	0.013053	3.19e-15	0.000693558	91.2446
rs7385804	C	A	-0.0618	0.3516	131471	0.00471381	2.87e-39	0.0017414	229.34
rs74338506	A	G	-0.085	0.0201	131471	0.0153176	2.87e-08	0.000284607	37.4277
rs75612754	A	G	-0.1101	0.0086	131471	0.019832	2.83e-08	0.000206705	27.181
rs7648210	A	G	0.0371	0.2444	131471	0.00529877	2.53e-12	0.00050836	66.8675
rs7774158	A	C	-0.0262	0.3236	131471	0.00479585	4.68e-08	0.0003005	39.5183
rs77827656	G	A	0.0885	0.0259	131471	0.0145489	1.18e-09	0.000395203	51.9774
rs7837764	C	G	0.0261	0.4021	131471	0.00461995	1.61e-08	0.000327547	43.0764
rs8177271	A	G	-0.0977	0.2701	131471	0.00494094	5.03e-87	0.00376363	496.67
rs9467711	C	A	-0.0865	0.077	131471	0.00772019	3.88e-29	0.00106354	139.972
